# Supplementary material for: Osteocyte-Derived CaMKK2 Regulates Osteoclasts and Bone Mass in a Sex-Dependent Manner through Secreted Calpastatin
Source: Int J Mol Sci. 2023 Mar 1;24(5):4718. doi: 10.3390/ijms24054718 (PMC10003151; doi:10.3390/ijms24054718)
Supplement: Supplementary file 1 [file ijms-24-04718-s001.zip]

Archive with 1 entries (1 files):
- ijms-2214061-supplementary.pdf
